# Supplementary material for: Association between Dietary Diversity Changes and Cognitive Impairment among Older People: Findings from a Nationwide Cohort Study
Source: Nutrients. 2022 Mar 16;14(6):1251. doi: 10.3390/nu14061251 (PMC8952508; doi:10.3390/nu14061251)
Supplement: Supplementary file 1 [file nutrients-14-01251-s001.zip]

Archive with 1 entries (1 files):
- nutrients-1574340-supplementary.pdf
